# Supplementary material for: Characterization and genetic dissection of maize ear leaf midrib acquired by 3D digital technology
Source: Front Plant Sci. 2022 Dec 1;13:1063056. doi: 10.3389/fpls.2022.1063056 (PMC9754214; doi:10.3389/fpls.2022.1063056)
Supplement: Supplementary Table 1 — The leaf midrib phenotypic indexes and their calculation description. [file DataSheet_1.zip]

Archive with 3 entries (3 files):
- Data Sheet 1.PDF
- Table 1.DOC
- Table 2.XLSX
