# Supplementary material for: Characterization and genetic dissection of maize ear leaf midrib acquired by 3D digital technology
Source: Front Plant Sci. 2022 Dec 1;13:1063056. doi: 10.3389/fpls.2022.1063056 (PMC9754214; doi:10.3389/fpls.2022.1063056)
Supplement: Supplementary Table 1 — The leaf midrib phenotypic indexes and their calculation description. [file DataSheet_1.zip › Table 2.XLSX]

## Sheet: Sheet1
Gene_Symbol	Genomic_nucleotide_accession.version	Start_position_on_the_genomic_accession	End_position_on_the_genomic_accession	RS	Category	Chromosome	Trait	Trait_dimension	MAF	Count	Top	Gene	Description
Dwf4	NC_050096.1	30516144	30522316	chr1.S_30752280	intergenic	1	TipTop	0D	0.0847	3	N	Zm00001d028325	putative cytochrome P450 superfamily protein
GRMZM2G028543	NC_050097.1	48621917	48623259	chr2.S_48738485	intergenic	2	TipTop	0D	0.122	1	Y	Zm00001d003575	putative RING zinc finger domain superfamily protein
GRMZM2G087059	NC_050097.1	65502915	65505409	chr2.S_64939370	intergenic	2	TipTop	0D	0.119	2	N	Zm00001d003884	uncharacterized LOC103646542
Zm00001d041052	NC_050098.1	94602041	94613360	chr3.S_93364686	intergenic	3	TipTop	0D	0.4378	1	Y	Zm00001d041052	uncharacterized LOC100276166
Zm00001d041054	NC_050098.1	94654984	94655978	chr3.S_93364686	intergenic	3	TipTop	0D	0.4378	1	Y	Zm00001d041054	uncharacterized LOC100283303
GRMZM2G150450	NC_050098.1	207335264	207337363	chr3.S_205296274	intergenic	3	TipTop	0D	0.3534	1	Y	Zm00001d043615	uncharacterized LOC100502454
GRMZM2G112222	NC_050098.1	207376829	207379030	chr3.S_205296274	intergenic	3	TipTop	0D	0.3534	1	Y	Zm00001d043616	alpha/beta-Hydrolases superfamily protein
GRMZM2G104204	NC_050102.1	169771727	169773138	chr7.S_166163257	intergenic	7	TipTop	0D	0.3014	2	Y	Zm00001d021934	Homeobox-leucine zipper protein ATHB-40
Zm00001d023435	NC_050105.1	5367084	5368103	chr10.S_5458633	intergenic	10	TipTop	0D	0.1074	3	Y	Zm00001d023435	calmodulin-binding transcription activator 1
GRMZM2G020548	NC_050096.1	6980654	6987224	chr1.S_6929463	intergenic	1	Length	1D	0.1145	2	N	Zm00001d027506	bromodomain-containing protein 4
GRMZM2G149480	NC_050096.1	194937723	194942318	chr1.S_192934921	intergenic	1	Length	1D	0.3427	2	N	Zm00001d031527	probable mitochondrial adenine nucleotide transporter BTL1
GRMZM2G104938	NC_050096.1	204185516	204186797	chr1.S_202302777	intergenic	1	Length	1D	0.1526	2	N	Zm00001d031804	gibberellin receptor GID1L2
Zm00001d031805	NC_050096.1	204219298	204220678	chr1.S_202302777	intergenic	1	Length	1D	0.1526	2	N	Zm00001d031805	gibberellin receptor GID1L2
GRMZM2G017654	NC_050097.1	4060968	4086562	chr2.S_3799920	intronic	2	Length	1D	0.0524	1	Y	Zm00001d001978	uncharacterized LOC100274088
GRMZM2G040349	NC_050097.1	217575754	217580001	chr2.S_217640341	intergenic	2	Length	1D	0.3665	2	N	Zm00001d006835	nuclear transcription factor Y subunit A-3
GRMZM2G412888	NC_050097.1	217621470	217627117	chr2.S_217640341	intergenic	2	Length	1D	0.3665	2	N	Zm00001d006836	alpha/beta-Hydrolases superfamily protein
GRMZM5G822137	NC_050098.1	157504280	157506500	chr3.S_156797715	intergenic	3	Length	1D	0.1195	2	N	Zm00001d042225	uncharacterized LOC100191808
Zm00001d049299	NC_050099.1	25597194	25600504	chr4.S_25336675	intergenic	4	Length	1D	0.2902	2	N	Zm00001d049299	obtusifoliol 14-alpha demethylase
GRMZM5G876003	NC_050099.1	240607902	240625990	chr4.S_237386375	intergenic	4	Length	1D	0.4418	4	Y	Zm00001d053628	uncharacterized LOC100193863
GRMZM2G336875	NC_050099.1	240781656	240784063	chr4.S_237386375	intergenic	4	Length	1D	0.4418	4	Y	Zm00001d053630	40S ribosomal protein S8
GRMZM2G063162	NC_050100.1	142113363	142121317	chr5.S_142790153	intergenic	5	Length	1D	0.3735	2	N	Zm00001d016070	BAG family molecular chaperone regulator 6
GRMZM2G018403	NC_050100.1	142381769	142385830	chr5.S_142790153	intergenic	5	Length	1D	0.3735	2	N	Zm00001d016072	50S ribosomal protein L21, chloroplastic-like
GRMZM2G095147	NC_050100.1	186178448	186183702	chr5.S_187085022	intergenic	5	Length	1D	0.49	3	Y	Zm00001d017151	uncharacterized LOC100193033
GRMZM2G129189	NC_050100.1	186238149	186239256	chr5.S_187085022	intergenic	5	Length	1D	0.49	3	Y	Zm00001d017152	endochitinase PR4
GRMZM2G303536	NC_050105.1	25518879	25519718	chr10.S_25829821	intergenic	10	Length	1D	0.1159	2	N	Zm00001d023872	glutaredoxin-C15
GRMZM5G892308	NC_050105.1	25583946	25584912	chr10.S_25829821	intergenic	10	Length	1D	0.1159	2	N	Zm00001d023873	putative glutaredoxin-C14
GRMZM2G074585	NC_050105.1	101617696	101618920	chr10.S_99957462	intergenic	10	Length	1D	0.3584	4	Y	Zm00001d025018	Expansin-A11
GRMZM2G157313	NC_050105.1	101672973	101675917	chr10.S_99957462	intergenic	10	Length	1D	0.3584	4	Y	Zm00001d025019	subtilisin-like protease SBT2.4
Zm00001d026150	NC_050105.1	141218470	141219296	chr10.S_139839521	intergenic	10	Length	1D	0.1734	1	Y	Zm00001d026150	binding partner of ACD11 1
GRMZM2G170336	NC_050096.1	34274663	34280879	chr1.S_34653763	intronic	1	Angle	2D	0.1643	2	Y	Zm00001d028426	40S ribosomal protein S20-2
GRMZM2G030422	NC_050096.1	35171439	35182475	chr1.S_36351259	intergenic	1	Angle	2D	0.1694	2	N	Zm00001d028481	topless-related2
GRMZM2G000622	NC_050096.1	275070616	275076918	chr1.S_273298948	exonic	1	Angle	2D	0.2279	2	N	Zm00001d033775	putative phosphoribosylformylglycinamidine synthase chloroplastic/mitochondrial
GRMZM5G846140	NC_050098.1	190765768	190772815	chr3.S_188669938	intergenic	3	Angle	2D	0.4458	2	Y	Zm00001d043080	uncharacterized LOC100193725
GRMZM5G844195	NC_050100.1	4149526	4158025	chr5.S_4039104	intergenic	5	Angle	2D	0.244	2	N	Zm00001d013059	uncharacterized LOC100279276
Rcd1L1	NC_050100.1	5282278	5303074	chr5.S_5103574	intronic	5	Angle	2D	0.1968	2	N	Zm00001d013120	uncharacterized LOC100284434
GRMZM2G325804	NC_050101.1	149224963	149233416	chr6.S_142562117	intergenic	6	Angle	2D	0.0897	1	Y	Zm00001d037932	putative E3 ubiquitin-protein ligase LIN-1
GRMZM2G007195	NC_050101.1	149302389	149306808	chr6.S_142562117	intergenic	6	Angle	2D	0.0897	1	Y	Zm00001d037934	UDP-glucuronic acid decarboxylase 2
GRMZM2G114706	NC_050102.1	117620777	117624035	chr7.S_116277796	intergenic	7	Angle	2D	0.2127	2	N	Zm00001d020461	Ankyrin protein kinase-like
GRMZM2G029153	NC_050102.1	117804776	117818350	chr7.S_116277796	intergenic	7	Angle	2D	0.2127	2	N	Zm00001d020463	Sugar transport protein 7
GRMZM5G825512	NC_050102.1	176587571	176590912	chr7.S_173148753	intergenic	7	Angle	2D	0.1114	2	N	Zm00001d022226	origin recognition complex subunit 6
AW267377	NC_050102.1	176663821	176666090	chr7.S_173148753	intergenic	7	Angle	2D	0.1114	2	N	Zm00001d022227	uncharacterized LOC100281063
EF1-A	NC_050104.1	92392756	92395892	chr9.S_90365293	intergenic	9	Angle	2D	0.4498	2	N	Zm00001d046449	elongation factor 1-alpha
GRMZM2G160279	NC_050105.1	13297792	13302124	chr10.S_13471773	intergenic	10	Angle	2D	0.4277	1	Y	Zm00001d023646	Pumilio homolog 12
GRMZM2G330526	NC_050105.1	131647917	131649902	chr10.S_130279630	intergenic	10	Angle	2D	0.3384	2	N	Zm00001d025812	uncharacterized LOC100284044
GRMZM2G414503	NC_050105.1	131740078	131741235	chr10.S_130279630	intergenic	10	Angle	2D	0.3384	2	N	Zm00001d025814	Beta-16-galactosyltransferase GALT29A
GRMZM2G075630	NC_050105.1	149722747	149724816	chr10.S_148267259	downstream	10	Angle	2D	0.3845	1	Y	Zm00001d026578	60S acidic ribosomal protein P2A-like
GRMZM5G890241	NC_050096.1	25555723	25569522	chr1.S_25883345	intergenic	1	HorizontalLength	2D	0.0713	4	Y	Zm00001d028191	LAP4 protein
Zm00001d028193	NC_050096.1	25680665	25683601	chr1.S_25883345	intergenic	1	HorizontalLength	2D	0.0713	4	Y	Zm00001d028193	AT-rich interactive domain-containing protein 2
GRMZM2G147698	NC_050096.1	64371274	64372964	chr1.S_65221691	intergenic	1	HorizontalLength	2D	0.3815	2	N	Zm00001d029293	uncharacterized LOC100194090
GRMZM2G131629	NC_050096.1	282293647	282297890	chr1.S_280581648	intergenic	1	HorizontalLength	2D	0.1386	3	N	Zm00001d033991	serine/threonine-protein kinase STY13
GRMZM2G078416	NC_050096.1	282327375	282336067	chr1.S_280581648	intergenic	1	HorizontalLength	2D	0.1386	3	N	Zm00001d033992	Pentatricopeptide repeat-containing protein mitochondrial
GRMZM2G133802	NC_050098.1	48156255	48159596	chr3.S_47498439	intergenic	3	HorizontalLength	2D	0.2209	1	Y	Zm00001d040508	beta-5 tubulin
GRMZM2G027886	NC_050100.1	162639600	162648685	chr5.S_163288874	intergenic	5	HorizontalLength	2D	0.3075	2	N	Zm00001d016463	uncharacterized LOC100282098
GRMZM2G115257	NC_050100.1	162732448	162738178	chr5.S_163288874	intergenic	5	HorizontalLength	2D	0.3075	2	N	Zm00001d016465	uncharacterized LOC100192839
GRMZM2G126484	NC_050101.1	134778775	134801531	chr6.S_127899020	intergenic	6	HorizontalLength	2D	0.3434	2	N	Zm00001d037518	DCD (Development and Cell Death) domain protein
GRMZM5G827496	NC_050101.1	157782312	157785484	chr6.S_150773377	intergenic	6	HorizontalLength	2D	0.1205	2	N	Zm00001d038181	Protein NRT1/ PTR FAMILY 3.1
Zm00001d038183	NC_050101.1	157854179	157856644	chr6.S_150773377	intergenic	6	HorizontalLength	2D	0.1205	2	N	Zm00001d038183	GDSL esterase/lipase At5g45920
GRMZM2G142640	NC_050103.1	122123876	122127675	chr8.S_122425681	intergenic	8	HorizontalLength	2D	0.0873	2	N	Zm00001d010631	60S ribosomal protein L24
GRMZM2G113159	NC_050104.1	153788795	153791131	chr9.S_150444348	intergenic	9	HorizontalLength	2D	0.1135	2	N	Zm00001d048117	uncharacterized LOC100285567
GRMZM2G178294	NC_050104.1	153835653	153846293	chr9.S_150444348	intergenic	9	HorizontalLength	2D	0.1135	2	N	Zm00001d048119	uncharacterized LOC100304428
GRMZM2G046583	NC_050105.1	119372495	119382192	chr10.S_117902782	intergenic	10	HorizontalLength	2D	0.3544	2	Y	Zm00001d025412	uncharacterized LOC100286133
GRMZM2G043737	NC_050105.1	119435413	119438310	chr10.S_117902782	intergenic	10	HorizontalLength	2D	0.3544	2	Y	Zm00001d025413	40S ribosomal protein S10-like
GRMZM2G170336	NC_050096.1	34274663	34280879	chr1.S_34650182	intronic	1	OutwardGrowthMeasure	2D	0.0746	1	Y	Zm00001d028426	40S ribosomal protein S20-2
GRMZM2G072448	NC_050096.1	75870469	75871610	chr1.S_76732537	intergenic	1	OutwardGrowthMeasure	2D	0.2952	2	Y	Zm00001d029568	uncharacterized LOC100280441
GRMZM2G030596	NC_050098.1	232024184	232045432	chr3.S_230181408	exonic	3	OutwardGrowthMeasure	2D	0.1737	2	N	Zm00001d044506	protein MICRORCHIDIA 6
GRMZM2G075584	NC_050101.1	93767149	93773693	chr6.S_87284231	intergenic	6	OutwardGrowthMeasure	2D	0.1998	2	Y	Zm00001d036410	uncharacterized LOC100273669
GRMZM2G052266	NC_050102.1	140341856	140344248	chr7.S_139208897	intergenic	7	OutwardGrowthMeasure	2D	0.1325	2	N	Zm00001d020984	uncharacterized LOC100283462
GRMZM2G340139	NC_050102.1	140572046	140631477	chr7.S_139208897	intergenic	7	OutwardGrowthMeasure	2D	0.1325	2	N	Zm00001d020985	calcium-transporting ATPase 5, plasma membrane-type
GRMZM5G845080	NC_050104.1	3821191	3822595	chr9.S_2146646	intergenic	9	OutwardGrowthMeasure	2D	0.4237	2	N	Zm00001d044776	xyloglucan endotransglucosylase/hydrolase protein 2
GRMZM5G812326	NC_050104.1	3900375	3901487	chr9.S_2146646	intergenic	9	OutwardGrowthMeasure	2D	0.4237	2	N	Zm00001d044777	DUF679 domain membrane protein 7
GRMZM5G830776	NC_050104.1	24089674	24106407	chr9.S_22103481	intergenic	9	OutwardGrowthMeasure	2D	0.1355	1	Y	Zm00001d045434	probable protein transport Sec1b
GRMZM2G107609	NC_050104.1	24180019	24183545	chr9.S_22103481	intergenic	9	OutwardGrowthMeasure	2D	0.1355	1	Y	Zm00001d045435	glycine-rich protein
GRMZM2G108624	NC_050097.1	26439934	26442234	chr2.S_26292365	exonic	2	UpwardGrowthMeasure	2D	0.1245	1	Y	Zm00001d002904	uncharacterized LOC100274192
GRMZM2G017257	NC_050104.1	8436445	8460143	chr9.S_6779616	intronic	9	UpwardGrowthMeasure	2D	0.0663	3	Y	Zm00001d044903	uncharacterized LOC100384406
GRMZM2G362823	NC_050099.1	172067925	172068893	chr4.S_169975539	intergenic	4	VerticalHeight	2D	0.1104	2	N	Zm00001d051798	rho guanine nucleotide exchange factor 18
GRMZM2G063276	NC_050099.1	172122054	172123333	chr4.S_169975539	intergenic	4	VerticalHeight	2D	0.1104	2	N	Zm00001d051799	nudix hydrolase 4
GBP14	NC_050099.1	227792438	227798334	chr4.S_224912418	intergenic	4	VerticalHeight	2D	0.3669	1	Y	Zm00001d053298	uncharacterized LOC100274187
GRMZM2G125342	NC_050099.1	227838015	227847743	chr4.S_224912418	intergenic	4	VerticalHeight	2D	0.3669	1	Y	Zm00001d053300	protein PHYTOCHROME-DEPENDENT LATE-FLOWERING
GRMZM2G150893	NC_050100.1	42048547	42050572	chr5.S_41685784	intergenic	5	VerticalHeight	2D	0.3143	2	N	Zm00001d014341	peroxidase 54
GRMZM2G075628	NC_050101.1	5411318	5421111	chr6.S_120601	intergenic	6	VerticalHeight	2D	0.1627	1	Y	Zm00001d034964	ENHANCER OF AG-4 protein 2
GRMZM2G029692	NC_050102.1	6415874	6418025	chr7.S_6577602	intergenic	7	VerticalHeight	2D	0.0716	2	N	Zm00001d018825	uncharacterized LOC100501925
GRMZM2G093761	NC_050102.1	6487540	6489659	chr7.S_6577602	intergenic	7	VerticalHeight	2D	0.0716	2	N	Zm00001d018826	ML domain protein
GRMZM2G090719	NC_050103.1	155736134	155750165	chr8.S_156461333	intergenic	8	VerticalHeight	2D	0.131	2	N	Zm00001d011623	uncharacterized LOC103636193
ELT1	NC_050103.1	155837215	155840684	chr8.S_156461333	intergenic	8	VerticalHeight	2D	0.131	2	N	Zm00001d011624	uncharacterized LOC100285590
GRMZM2G017257	NC_050104.1	8436445	8460143	chr9.S_6779616	intronic	9	VerticalHeight	2D	0.0663	2	Y	Zm00001d044903	uncharacterized LOC100384406
GRMZM2G178859	NC_050104.1	157734842	157739857	chr9.S_154463130	UTR5	9	VerticalHeight	2D	0.2298	2	N	Zm00001d048318	uncharacterized LOC100274057
GRMZM2G430729	NC_050098.1	232118220	232120167	chr3.S_230255673	intronic	3	CurvaturePos	3D	0.4096	1	Y	Zm00001d044507	delta(8)-fatty-acid desaturase 2
GRMZM2G083620	NC_050100.1	1206430	1209629	chr5.S_938417	intergenic	5	CurvaturePos	3D	0.1817	2	N	Zm00001d012826	exosome complex exonuclease RRP46
GRMZM2G083546	NC_050100.1	1212107	1215672	chr5.S_938417	intergenic	5	CurvaturePos	3D	0.1817	2	N	Zm00001d012827	putative ARF GTPase-activating domain family protein
GRMZM2G062034	NC_050100.1	154551341	154570260	chr5.S_155098677	intronic	5	CurvaturePos	3D	0.0703	2	N	Zm00001d016273	kinesin-like protein KIN-14D
GRMZM2G157536	NC_050101.1	166696054	166697435	chr6.S_159378178	upstream	6	CurvaturePos	3D	0.1436	2	Y	Zm00001d038532	lipid binding protein
GRMZM2G381395	NC_050102.1	175228947	175243519	chr7.S_171696467	upstream	7	CurvaturePos	3D	0.4689	1	Y	Zm00001d022169	RNA polymerase T phage-like 1
GRMZM2G434170	NC_050105.1	4771379	4774078	chr10.S_4871040	intergenic	10	CurvaturePos	3D	0.1155	1	Y	Zm00001d023404	probable purple acid phosphatase 20
Zm00001d023405	NC_050105.1	4836050	4836567	chr10.S_4871040	intergenic	10	CurvaturePos	3D	0.1155	1	Y	Zm00001d023405	uncharacterized LOC103640755
GRMZM2G031882	NC_050098.1	216170041	216174863	chr3.S_214205737	intergenic	3	CurvatureRatio	3D	0.1948	3	N	Zm00001d043937	uncharacterized LOC103651382
GRMZM2G174782	NC_050099.1	191129906	191132276	chr4.S_189178603	intergenic	4	CurvatureRatio	3D	0.1442	2	Y	Zm00001d052403	uncharacterized LOC100191707
GRMZM2G383680	NC_050101.1	123247881	123249726	chr6.S_116255438	intergenic	6	CurvatureRatio	3D	0.3112	2	N	Zm00001d037218	Glutaredoxin family protein
GRMZM2G144645	NC_050102.1	8437235	8445140	chr7.S_8573150	intergenic	7	CurvatureRatio	3D	0.3183	2	N	Zm00001d018894	uncharacterized LOC100279296
GRMZM2G144705	NC_050102.1	8483133	8485550	chr7.S_8573150	intergenic	7	CurvatureRatio	3D	0.3183	2	N	Zm00001d018895	HNH endonuclease
GRMZM2G091449	NC_050102.1	17473174	17487611	chr7.S_17528881	intergenic	7	CurvatureRatio	3D	0.1365	1	Y	Zm00001d019115	splicing factor 3B subunit 3
GRMZM2G109966	NC_050104.1	114212884	114214745	chr9.S_112493053	intergenic	9	CurvatureRatio	3D	0.2008	3	Y	Zm00001d046950	protein ABERRANT PANICLE ORGANIZATION 1
GRMZM6G901724	NC_050104.1	114425002	114429598	chr9.S_112493053	intergenic	9	CurvatureRatio	3D	0.2008	3	Y	Zm00001d046952	metallopeptidase
GRMZM2G057084	NC_050105.1	135806465	135826073	chr10.S_134400930	intergenic	10	CurvatureRatio	3D	0.4317	3	Y	Zm00001d025946	uncharacterized LOC100216619
Zm00001d034455	NC_050096.1	295037715	295042430	chr1.S_293519915	intergenic	1	DeviationAngle	3D	0.0736	2	N	Zm00001d034455	bZIP transcription factor RISBZ2
Zm00001d034456	NC_050096.1	295151281	295155587	chr1.S_293519915	intergenic	1	DeviationAngle	3D	0.0736	2	N	Zm00001d034456	uncharacterized LOC109939199
GRMZM2G014653	NC_050098.1	175449029	175451028	chr3.S_173477648	intergenic	3	DeviationAngle	3D	0.0723	5	Y	Zm00001d042609	NAC domain-containing protein 48
GRMZM2G049194	NC_050100.1	220060506	220076016	chr5.S_217536124	intronic	5	DeviationAngle	3D	0.3835	2	Y	Zm00001d018258	uncharacterized LOC100383302
GRMZM2G065532	NC_050101.1	8886133	8894131	chr6.S_3647599	UTR3	6	DeviationAngle	3D	0.124	2	N	Zm00001d035065	EMBRYO DEFECTIVE 140
GRMZM2G095807	NC_050103.1	128038454	128040022	chr8.S_128318887	intergenic	8	DeviationAngle	3D	0.2902	1	Y	Zm00001d010802	uncharacterized LOC100383589
GRMZM2G082707	NC_050103.1	128112459	128114675	chr8.S_128318887	intergenic	8	DeviationAngle	3D	0.2902	1	Y	Zm00001d010803	50S ribosomal protein L20-like
GRMZM5G880268	NC_050103.1	137382651	137384819	chr8.S_137766613	intergenic	8	DeviationAngle	3D	0.0847	5	N	Zm00001d011058	uncharacterized LOC100272994
GRMZM2G438606	NC_050104.1	157240461	157241745	chr9.S_153958976	intergenic	9	DeviationAngle	3D	0.0988	2	N	Zm00001d048289	uncharacterized LOC100280045
GRMZM2G103546	NC_050105.1	10484947	10488918	chr10.S_10666179	intergenic	10	DeviationAngle	3D	0.3052	4	N	Zm00001d023580	aldehyde dehydrogenase, dimeric NADP-preferring
GRMZM2G319435	NC_050105.1	10534524	10538154	chr10.S_10666179	intergenic	10	DeviationAngle	3D	0.3052	4	N	Zm00001d023581	Transducin/WD40 repeat-like superfamily protein
Dwf4	NC_050096.1	30516144	30522316	chr1.S_30752280	intergenic	1	DeviationTip	3D	0.0863	3	N	Zm00001d028325	putative cytochrome P450 superfamily protein
GRMZM5G860152	NC_050096.1	35440905	35444914	chr1.S_36219939	intergenic	1	DeviationTip	3D	0.4327	1	Y	Zm00001d028475	probable E3 ubiquitin-protein ligase LUL2
GRMZM2G164562	NC_050096.1	35400181	35410543	chr1.S_36219939	intergenic	1	DeviationTip	3D	0.4327	1	Y	Zm00001d028477	chorismate synthase 2
GRMZM2G030422	NC_050096.1	35171439	35182475	chr1.S_36346279	intergenic	1	DeviationTip	3D	0.375	2	N	Zm00001d028481	topless-related2
GRMZM2G132763	NC_050096.1	191776285	191780167	chr1.S_189773919	intergenic	1	DeviationTip	3D	0.0766	2	N	Zm00001d031427	leucine-rich repeat receptor-like protein kinase PEPR2
GRMZM2G097573	NC_050097.1	33151499	33154826	chr2.S_33076499	intergenic	2	DeviationTip	3D	0.2349	2	N	Zm00001d003124	DNA glycosylase superfamily protein
zma-MIR156e	NC_050097.1	33057365	33057490	chr2.S_33076499	intergenic	2	DeviationTip	3D	0.2349	2	N	zma-MIR156e	microRNA MIR156e
GRMZM5G846140	NC_050098.1	190765768	190772815	chr3.S_188669938	intergenic	3	DeviationTip	3D	0.4458	2	Y	Zm00001d043080	uncharacterized LOC100193725
GRMZM2G035134	NC_050098.1	228923910	228925588	chr3.S_227082662	intergenic	3	DeviationTip	3D	0.0595	3	Y	Zm00001d044395	uncharacterized LOC100281893
GRMZM2G120619	NC_050098.1	228968484	228969525	chr3.S_227082662	intergenic	3	DeviationTip	3D	0.0595	3	Y	Zm00001d044396	chlorophyll a-b binding protein of LHCII type 1
CYT1	NC_050103.1	156077386	156090889	chr8.S_156872044	intergenic	8	DeviationTip	3D	0.3886	1	Y	Zm00001d011632	uncharacterized LOC100194310
GRMZM2G119720	NC_050103.1	156195785	156203807	chr8.S_156872044	intergenic	8	DeviationTip	3D	0.3886	1	Y	Zm00001d011634	Serine/threonine-protein phosphatase
GRMZM2G175269	NC_050105.1	130923232	130926612	chr10.S_129588026	intergenic	10	DeviationTip	3D	0.3835	2	N	Zm00001d025786	DNA glycosylase superfamily protein
GRMZM2G046755	NC_050105.1	134663206	134668797	chr10.S_133308650	intergenic	10	DeviationTip	3D	0.4157	2	N	Zm00001d025899	5'-3' exoribonuclease 4
GLK41	NC_050105.1	140005551	140009398	chr10.S_138601821	intergenic	10	DeviationTip	3D	0.4779	2	N	Zm00001d026106	uncharacterized LOC100279589
GRMZM2G084586	NC_050105.1	148826366	148843411	chr10.S_147400247	intergenic	10	DeviationTip	3D	0.0994	3	N	Zm00001d026511	MAP3K epsilon protein kinase 1
GRMZM2G067424	NC_050105.1	148886364	148888114	chr10.S_147400247	intergenic	10	DeviationTip	3D	0.0994	3	N	Zm00001d026512	flavonol-3-O-glycoside-7-O-glucosyltransferase 1
GRMZM2G165769	NC_050098.1	7138484	7141172	chr3.S_6434245	intergenic	3	MaxCurvature	3D	0.249	1	Y	Zm00001d039517	Clavaminate synthase-like protein
GRMZM2G093050	NC_050098.1	7315672	7323444	chr3.S_6434245	intergenic	3	MaxCurvature	3D	0.249	1	Y	Zm00001d039518	eukaryotic initiation factor 3
GRMZM5G886177	NC_050098.1	206120759	206122242	chr3.S_202931923	intergenic	3	MaxCurvature	3D	0.1094	3	N	Zm00001d043528	pathogen-related protein
GRMZM2G012174	NC_050098.1	206005504	206010223	chr3.S_202931923	intergenic	3	MaxCurvature	3D	0.1094	3	N	Zm00001d043529	pentatricopeptide repeat-containing protein At5g50280, chloroplastic
GRMZM2G349243	NC_050098.1	212066194	212068669	chr3.S_210051193	intergenic	3	MaxCurvature	3D	0.0733	4	Y	Zm00001d043781	L-type lectin-domain containing receptor kinase SIT2
GRMZM2G169654	NC_050098.1	212115718	212117202	chr3.S_210051193	intergenic	3	MaxCurvature	3D	0.0733	4	Y	Zm00001d043782	DNA-binding protein RAV1
GRMZM2G031882	NC_050098.1	216170041	216174863	chr3.S_214273849	intergenic	3	MaxCurvature	3D	0.2139	2	N	Zm00001d043937	uncharacterized LOC103651382
Zm00001d043938	NC_050098.1	216263579	216267114	chr3.S_214273849	intergenic	3	MaxCurvature	3D	0.2139	2	N	Zm00001d043938	peroxidase 19
Zm00001d044480	NC_050098.1	231240262	231243446	chr3.S_229386718	intergenic	3	MaxCurvature	3D	0.0502	2	N	Zm00001d044480	Vacuolar protein sorting-associated protein 32 homolog 1
GRMZM2G422205	NC_050098.1	231248672	231271655	chr3.S_229386718	intergenic	3	MaxCurvature	3D	0.0502	2	N	Zm00001d044481	uncharacterized LOC100382893
GRMZM2G325014	NC_050100.1	161031468	161033049	chr5.S_161631520	intergenic	5	MaxCurvature	3D	0.0763	2	N	Zm00001d016415	UDP-glycosyltransferase 73D1-like
GRMZM2G008935	NC_050100.1	161196946	161199186	chr5.S_161631520	intergenic	5	MaxCurvature	3D	0.0763	2	N	Zm00001d016417	UDP-glycosyltransferase 73C3
GRMZM2G063392	NC_050101.1	78659750	78664373	chr6.S_72152108	intergenic	6	MaxCurvature	3D	0.1436	2	N	Zm00001d036097	cysteine-rich receptor-like protein kinase 10
GRMZM2G153434	NC_050103.1	4189301	4196719	chr8.S_4107745	intergenic	8	MaxCurvature	3D	0.2972	2	N	Zm00001d008285	PQ loop repeat family protein
Zm00001d046048	NC_050104.1	61764716	61766762	chr9.S_59648964	intergenic	9	MaxCurvature	3D	0.0833	1	Y	Zm00001d046048	DEAD-box ATP-dependent RNA helicase 7
GRMZM2G702529	NC_050105.1	139481074	139486626	chr10.S_138049939	intergenic	10	MaxCurvature	3D	0.1245	3	N	Zm00001d026083	cytochrome P450 87A3
GRMZM2G396856	NC_050105.1	145108335	145113560	chr10.S_143664001	intergenic	10	MaxCurvature	3D	0.1456	3	N	Zm00001d026334	probable polyamine oxidase 2
GRMZM2G008490	NC_050096.1	50495877	50520825	chr1.S_51325076	intergenic	1	ProjectionArea	3D	0.3293	3	N	Zm00001d028915	uncharacterized LOC100280294
GRMZM5G851485	NC_050096.1	50820096	50821372	chr1.S_51325076	intergenic	1	ProjectionArea	3D	0.3293	3	N	Zm00001d028916	uncharacterized LOC100274900
ARF1	NC_050096.1	194732876	194748193	chr1.S_192732338	intergenic	1	ProjectionArea	3D	0.0894	2	N	Zm00001d031522	auxin response factor 21
GRMZM2G134982	NC_050096.1	266561382	266565208	chr1.S_264866167	intergenic	1	ProjectionArea	3D	0.2942	1	Y	Zm00001d033505	elongation factor-like GTPase 1
GRMZM2G125656	NC_050097.1	17951246	17955479	chr2.S_17874328	intergenic	2	ProjectionArea	3D	0.1018	2	N	Zm00001d002641	WD repeat-containing protein 44
GRMZM6G303298	NC_050097.1	18104837	18107732	chr2.S_17874328	intergenic	2	ProjectionArea	3D	0.1018	2	N	Zm00001d002642	uncharacterized LOC100283670
GRMZM2G035755	NC_050097.1	29016000	29017717	chr2.S_28896388	intergenic	2	ProjectionArea	3D	0.495	3	N	Zm00001d002984	uncharacterized LOC100273051
Zm00001d002987	NC_050097.1	29019354	29060315	chr2.S_28896388	intergenic	2	ProjectionArea	3D	0.495	3	N	Zm00001d002987	uncharacterized LOC103646196
GRMZM2G060255	NC_050098.1	177966745	177969541	chr3.S_175697244	intergenic	3	ProjectionArea	3D	0.1747	4	N	Zm00001d042658	uncharacterized LOC100284725
GRMZM2G152553	NC_050099.1	236553141	236553866	chr4.S_233069025	intergenic	4	ProjectionArea	3D	0.3253	3	N	Zm00001d053526	Cwf21
GRMZM5G829738	NC_050100.1	164175679	164189898	chr5.S_164882040	intergenic	5	ProjectionArea	3D	0.488	3	Y	Zm00001d016496	Polyadenylate-binding protein-interacting protein 3
GRMZM2G061980	NC_050101.1	146422826	146437582	chr6.S_139537356	intergenic	6	ProjectionArea	3D	0.2259	2	N	Zm00001d037846	uncharacterized LOC100283780
GRMZM2G181148	NC_050104.1	155570045	155577515	chr9.S_152251559	intronic	9	ProjectionArea	3D	0.2018	1	Y	Zm00001d048198	protein yippee-like OJ1003C07.11
